# Supplementary material for: Oral Delivery of miRNA With Lipidic Aminoglycoside Derivatives in the Breastfed Rat
Source: Front Physiol. 2019 Aug 13;10:1037. doi: 10.3389/fphys.2019.01037 (PMC6700720; doi:10.3389/fphys.2019.01037)
Supplement: TABLE S1 — Raw data corresponding to the tracking of miR-320-3p in rat pup organs after loading at light on (ZT-8H) or off (ZT-20H). The file contains q-PCR data in Cq of miR-320-3p detection in stomach or liver of the experimental groups. [file Table_1.XLSX]

## Sheet: raw-data-stomach
stomach		MiR-320				let-7d
		Cq	Cq	mCq		Cq	Cq	mCq
DMEM 1 8h	D1	28.1	28.34	28.22		26.47	26.18	26.325
DMEM 2 8h	D2	28.28	29.26	28.77		26.89	27.49	27.19
DMEM 3 8h	D3	29.07	28.63	28.85		27.01	27.24	27.125
DMEM 4 8h	D4	28.53	28.96	28.745		27.48	25.65	26.565
AntimiR-320-3p 1 8h	A1	30.55	31.19	30.87		27.83	25.8	26.815
AntimiR-320-3p 2 8h	A2	28.82	29.2	29.01		27.65	26.42	27.035
AntimiR-320-3p 3 8h	A3	31.88	32.75	32.315		26.73	26.91	26.82
AntimiR-320-3p 4 8h	A4	31.28	32.83	32.055		26.57	26.66	26.615
miR-320-3p 1 8h	M1	21.73	23.51	22.62		26.2	26.87	26.535
miR-320-3p 2 8h	M2	21.87	21.76	21.815		24.49	25.38	24.935
miR-320-3p 3 8h	M3	21.35	20.59	20.97		25.28	26.1	25.69
miR-320-3p 4 8h	M4	23.65	24.3	23.975		26.23	25.79	26.01
DMEM 1 20h	D5	29.53	29.52	29.525		29.22	28.18	28.7
DMEM 2 20h	D6	28.46	29.37	28.915		26.24	25.31	25.775
DMEM 3 20h	D7	28.26	28.82	28.54		25.62	24.72	25.17
DMEM 4 20h	D8	30.32	29.84	30.08		26.51	27.95	27.23
AntimiR-320-3p 1 20h	A5	34.86	34.07	34.465		26.73	26.31	26.52
AntimiR-320-3p 2 20h	A6	30.75	30.16	30.455		26.64	27.41	27.025
AntimiR-320-3p 3 20h	A7	31.74	32.61	32.175		25.84	27.21	26.525
AntimiR-320-3p 4 20h	A8	31.13	31.41	31.27		25.62	27.24	26.43
miR-320-3p 1 20h	M5	25.28	25.18	25.23		25.04	26.4	25.72
miR-320-3p 2 20h	M6	21.64	22.1	21.87		25.41	25.49	25.45
miR-320-3p 3 20h	M7	24.95	25.14	25.045		25.44	26.47	25.955
		let-7g				mir-146b				mir-21
		Cq	Cq	mCq		Cq	Cq	mCq		Cq	Cq	mCq
DMEM 1 8h	D1	25.46	25.25	25.355		29.95	30.76	30.355		24.89	23.32	24.105
DMEM 2 8h	D2	26.3	26.55	26.425		30.82	30.99	30.905		24.14	25.01	24.575
DMEM 3 8h	D3	26.36	26.53	26.445		31.29	32.04	31.665		24.28	24.56	24.42
DMEM 4 8h	D4	25.92	26.8	26.36		30.56	31.2	30.88		24.05	24.32	24.185
AntimiR-320-3p 1 8h	A1	26.07	27.16	26.615		30.75	31.99	31.37		22.65	22.79	22.72
AntimiR-320-3p 2 8h	A2	26.12	26.74	26.43		30.16	31.76	30.96		24.01	25.13	24.57
AntimiR-320-3p 3 8h	A3	25.67	27.56	26.615		31.31	32.26	31.785		24.62	26.25	25.435
AntimiR-320-3p 4 8h	A4	25.85	26.61	26.23		30.28	31.27	30.775		24.12	25	24.56
miR-320-3p 1 8h	M1	25.08	26.38	25.73		30.24	30.68	30.46		24.76	25.13	24.945
miR-320-3p 2 8h	M2	25.02	25.68	25.35		29.68	30.9	30.29		23.8	24.69	24.245
miR-320-3p 3 8h	M3	25.01	26.08	25.545		29.68	30.69	30.185		23.6	24.36	23.98
miR-320-3p 4 8h	M4	24.97	24.98	24.975		29.81	30.9	30.355		23.92	24.7	24.31
DMEM 1 20h	D5	25.19	25.81	25.5		31.31	31.82	31.565		24.98	24.9	24.94
DMEM 2 20h	D6	25.39	25.85	25.62		30.72	30.89	30.805		24.39	24.51	24.45
DMEM 3 20h	D7	24.97	25.72	25.345		29.92	30.85	30.385		23.47	24.05	23.76
DMEM 4 20h	D8	25.86	26.75	26.305		30.42	31.76	31.09		23.52	24.05	23.785
AntimiR-320-3p 1 20h	A5	25.61	26.56	26.085		30.48	31.58	31.03		22.95	23.82	23.385
AntimiR-320-3p 2 20h	A6	25.32	26.78	26.05		30.98	32.07	31.525		25.06	25.22	25.14
AntimiR-320-3p 3 20h	A7	25.3	26.49	25.895		30.45	30.66	30.555		24.37	24.44	24.405
AntimiR-320-3p 4 20h	A8	25.07	26.15	25.61		29.41	30.78	30.095		24.11	23.75	23.93
miR-320-3p 1 20h	M5	25.39	27.07	26.23		30.75	33.03	31.89		24.23	24.13	24.18
miR-320-3p 2 20h	M6	25.23	25.7	25.465		30.48	31.99	31.235		24.65	24.81	24.73
miR-320-3p 3 20h	M7	25.92	26.33	26.125		30.46	31.32	30.89		24.3	24.32	24.31

## Sheet: raw-data-liver
liver		MiR-320				let-7d
		Cq	Cq	mCq		Cq	Cq	mCq
DMEM 1 8h	D1	26.43	26.53	26.48		24.68	24.71	24.695
DMEM 2 8h	D2	26.59	26.72	26.655		24.72	24.65	24.685
DMEM 3 8h	D3	26.47	26.71	26.59		24.53	24.64	24.585
DMEM 4 8h	D4	26.54	26.53	26.535		24.61	24.73	24.67
AntimiR-320-3p 1 8h	A1	26.34	26.57	26.455		24.14	24.2	24.17
AntimiR-320-3p 2 8h	A2	26.77	27.36	27.065		25.04	25.26	25.15
AntimiR-320-3p 3 8h	A3	26.73	26.94	26.835		24.34	24.55	24.445
AntimiR-320-3p 4 8h	A4	26.16	26.42	26.29		24.36	24.59	24.475
miR-320-3p 1 8h	M1	26.57	26.82	26.695		24.57	24.62	24.595
miR-320-3p 2 8h	M2	26.79	26.97	26.88		24.34	24.49	24.415
miR-320-3p 3 8h	M3	26.65	26.36	26.505		24.21	24.22	24.215
miR-320-3p 4 8h	M4	26.92	26.67	26.795		24.83	24.73	24.78
DMEM 1 20h	D5	26.85	26.6	26.725		24.67	24.69	24.68
DMEM 2 20h	D6	26.66	26.78	26.72		24.47	24.58	24.525
DMEM 3 20h	D7	26.92	26.98	26.95		24.62	24.73	24.675
DMEM 4 20h	D8	26.05	26.09	26.07		24.09	24.21	24.15
AntimiR-320-3p 1 20h	A5	26.68	26.9	26.79		24.63	24.73	24.68
AntimiR-320-3p 2 20h	A6	26.22	25.95	26.085		24.17	24.15	24.16
AntimiR-320-3p 3 20h	A7	26.52	26.62	26.57		24.42	24.44	24.43
AntimiR-320-3p 4 20h	A8	26.7	26.83	26.765		24.42	24.53	24.475
miR-320-3p 1 20h	M5	26.62	26.54	26.58		24.2	24.3	24.25
miR-320-3p 2 20h	M6	26.29	26.32	26.305		24.31	24.38	24.345
miR-320-3p 3 20h	M7	26.88	26.59	26.735		24.6	24.54	24.57
		let-7g				mir-146b				mir-21
		Cq	Cq	mCq		Cq	Cq	mCq		Cq	Cq	mCq
DMEM 1 8h	D1	24.32	23.84	24.08		34.73	34.22	34.475		26.26	26.5	26.38
DMEM 2 8h	D2	24.32	24.03	24.175		35.81	34.03	34.92		27.26	25.72	26.49
DMEM 3 8h	D3	24.26	23.93	24.095		34.95	34.39	34.67		26.47	26.52	26.495
DMEM 4 8h	D4	24.17	23.94	24.055		34.21	33.87	34.04		25.78	26.79	26.285
AntimiR-320-3p 1 8h	A1	23.76	23.46	23.61		34.06	33.29	33.675		26.44	27.11	26.775
AntimiR-320-3p 2 8h	A2	24.54	24.26	24.4		34.87	33.55	34.21		26.5	27.08	26.79
AntimiR-320-3p 3 8h	A3	24.09	23.75	23.92		34.34	34.29	34.315		26.29	27.48	26.885
AntimiR-320-3p 4 8h	A4	24.03	23.64	23.835		35	33.71	34.355		26.27	29.81	28.04
miR-320-3p 1 8h	M1	24.13	23.95	24.04		33.87	33.4	33.635		25.86	26.8	26.33
miR-320-3p 2 8h	M2	24.03	23.68	23.855		34.33	33.07	33.7		26.89	27.46	27.175
miR-320-3p 3 8h	M3	23.98	23.53	23.755		33.58	33.33	33.455		27.05	27.07	27.06
miR-320-3p 4 8h	M4	24.35	24.12	24.235		33.77	33.7	33.735		26.54	27.18	26.86
DMEM 1 20h	D5	24.41	24.07	24.24		35.29	34.76	35.025		25.88	26.71	26.295
DMEM 2 20h	D6	24.2	23.86	24.03		34.14	34.85	34.495		26.5	27.61	27.055
DMEM 3 20h	D7	24.17	23.88	24.025		34.92	34.29	34.605		26.99	28.59	27.79
DMEM 4 20h	D8	23.84	23.44	23.64		33.67	34.37	34.02		25.98	26.05	26.015
AntimiR-320-3p 1 20h	A5	24.41	24.06	24.235		34.93	34.51	34.72		26.36	27.12	26.74
AntimiR-320-3p 2 20h	A6	23.73	23.37	23.55		33.66	34.16	33.91		24.87	25.44	25.155
AntimiR-320-3p 3 20h	A7	24.11	23.71	23.91		33.77	33.66	33.715		26.05	26.76	26.405
AntimiR-320-3p 4 20h	A8	24.15	23.78	23.965		35.14	35.08	35.11		25.18	26.85	26.015
miR-320-3p 1 20h	M5	24.08	23.65	23.865		34.36	33.53	33.945		26.12	26.46	26.29
miR-320-3p 2 20h	M6	24.11	23.65	23.88		34.15	33.63	33.89		26.37	26.79	26.58
miR-320-3p 3 20h	M7	24.49	23.79	24.14		34.05	33.97	34.01		26.43	26.61	26.52
