# Supplementary material for: Oral Delivery of miRNA With Lipidic Aminoglycoside Derivatives in the Breastfed Rat
Source: Front Physiol. 2019 Aug 13;10:1037. doi: 10.3389/fphys.2019.01037 (PMC6700720; doi:10.3389/fphys.2019.01037)
Supplement: TABLE S2 — Raw data corresponding to the evaluation of c-myc, circadian clock transcripts and stat-1, in stomach and liver, following miR-320-3p or antagomiR oral delivery. The file contains q-PCR data in Cq of miR-320-3p detection in stomach or liver of the experimental groups. [file Table_2.XLSX]

## Sheet: raw-data-stomach
RT 1
	B2m				B actin					Usb1			ccnd1
stomach	Cq	Cq	mCq		Cq	Cq	mCq		Cq	Cq	mCq		Cq	Cq	mCq
DMEM 1 8h	24.01	24.2	24.105		21.03	21.02	21.025		31.64	31.66	31.65		27.57	27.5	27.535
DMEM 2 8h	23.54	23.96	23.75		20.85	20.96	20.905		30.31	30.46	30.385		24.91	25.07	24.99
DMEM 3 8h	23.15	23.64	23.395		20.51	20.41	20.46		30.01	30.25	30.13		24.36	24.43	24.395
DMEM 4 8h	23.13	23.63	23.38		20.37	20.41	20.39		30.28	30.47	30.375		25.22	25.23	25.225
AntimiR-320-3p 1 8h	22.93	23.46	23.195		20.29	20.29	20.29		30.2	30.41	30.305		24.82	25.04	24.93
AntimiR-320-3p 2 8h	23.56	24.22	23.89		21.37	21.37	21.37		31.02	31.32	31.17		25.34	25.49	25.415
AntimiR-320-3p 3 8h	23.34	24.05	23.695		20.66	20.65	20.655		30.29	30.36	30.325		24.45	24.62	24.535
AntimiR-320-3p 4 8h	23.19	23.79	23.49		20.27	20.3	20.285		30.24	30.43	30.335		25.07	24.99	25.03
miR-320-3p 1 8h	23.15	23.81	23.48		20.93	20.91	20.92		30.41	30.5	30.455		24.58	24.78	24.68
miR-320-3p 2 8h	22.96	23.57	23.265		20.55	20.67	20.61		30.15	30.6	30.375		25.18	25.32	25.25
miR-320-3p 3 8h	23.22	23.84	23.53		20.34	20.19	20.265		30.18	30.66	30.42		25.94	26.11	26.025
miR-320-3p 4 8h	23.12	23.9	23.51		20.53	20.68	20.605		30.12	30.41	30.265		24.88	25.06	24.97
DMEM 1 20h	23.28	23.92	23.6		20.64	20.78	20.71		30.43	30.69	30.56		24.41	24.71	24.56
DMEM 2 20h	23.44	24.09	23.765		21.02	21.06	21.04		30.72	31.01	30.865		24.78	25.13	24.955
DMEM 3 20h	24.27	25.22	24.745		21.27	21.51	21.39		32.26	32.51	32.385		27.42	27.82	27.62
DMEM 4 20h	23.19	24.17	23.68		20.66	21.09	20.875		30.76	31.27	31.015		25.14	25.48	25.31
AntimiR-320-3p 1 20h	23.97	24.69	24.33		21.05	21.26	21.155		31.03	31.75	31.39		26.52	26.83	26.675
AntimiR-320-3p 2 20h	23.75	24.24	23.995		20.86	20.8	20.83		30.95	30.92	30.935		25.02	24.97	24.995
AntimiR-320-3p 3 20h	23.27	24.03	23.65		20.69	20.69	20.69		30.79	31.06	30.925		25.18	25.37	25.275
AntimiR-320-3p 4 20h	24.41	25.1	24.755		21.82	21.83	21.825		31.97	32.5	32.235		28.01	28.11	28.06
miR-320-3p 1 20h	23.41	24.02	23.715		20.42	20.72	20.57		30.12	30.79	30.455		24.56	24.95	24.755
miR-320-3p 2 20h	23.89	24.19	24.04		20.56	20.81	20.685		30.63	30.87	30.75		24.58	24.87	24.725
miR-320-3p 3 20h	24.13	24.95	24.54		21.18	21.83	21.505		31.59	31.62	31.605		25.29	25.66	25.475
	primir-320				sirt6				sirt1
	Cq	Cq	mCq		Cq	Cq	mCq		Cq	Cq	mCq
DMEM 1 8h	28.85	28.4	28.625		28.74	28.35	28.545		28.2	27.94	28.07
DMEM 2 8h	28.03	27.8	27.915		28.18	27.86	28.02		27.67	27.46	27.565
DMEM 3 8h	27.84	27.42	27.63		27.95	27.4	27.675		27.44	27.25	27.345
DMEM 4 8h	27.59	27.46	27.525		28.24	27.89	28.065		27.58	27.33	27.455
AntimiR-320-3p 1 8h	27.77	27.59	27.68		27.55	27.3	27.425		27.45	27.43	27.44
AntimiR-320-3p 2 8h	28.13	28.01	28.07		28.53	28.35	28.44		27.88	27.81	27.845
AntimiR-320-3p 3 8h	27.73	27.62	27.675		27.96	27.77	27.865		27.39	27.32	27.355
AntimiR-320-3p 4 8h	27.71	27.41	27.56		28.19	27.79	27.99		27.26	27.14	27.2
miR-320-3p 1 8h	28.1	28.06	28.08		28.1	27.78	27.94		27.69	27.55	27.62
miR-320-3p 2 8h	27.65	27.47	27.56		27.9	27.82	27.86		27.28	27.46	27.37
miR-320-3p 3 8h	27.73	27.5	27.615		28.11	27.85	27.98		27.37	27.21	27.29
miR-320-3p 4 8h	27.78	27.52	27.65		28.04	27.85	27.945		27.63	27.22	27.425
DMEM 1 20h	28.3	28.01	28.155		27.94	27.77	27.855		27.49	27.29	27.39
DMEM 2 20h	28.65	28.36	28.505		28.07	28.08	28.075		27.99	27.62	27.805
DMEM 3 20h	29.1	28.86	28.98		29.45	29.41	29.43		28.48	28.44	28.46
DMEM 4 20h	28.57	28.34	28.455		28.37	28.37	28.37		28.18	28.03	28.105
AntimiR-320-3p 1 20h	28.82	28.65	28.735		28.81	28.72	28.765		28.25	28.04	28.145
AntimiR-320-3p 2 20h	28.16	28	28.08		28.46	28.44	28.45		27.72	27.66	27.69
AntimiR-320-3p 3 20h	28.15	28.14	28.145		28.32	28.26	28.29		27.71	27.36	27.535
AntimiR-320-3p 4 20h	29.2	29.19	29.195		29.75	29.63	29.69		28.48	28.27	28.375
miR-320-3p 1 20h	28.22	28.07	28.145		28.16	27.94	28.05		27.71	27.46	27.585
miR-320-3p 2 20h	28.44	27.9	28.17		28.2	27.9	28.05		28	27.43	27.715
miR-320-3p 3 20h	29.06	28.39	28.725		28.56	28.46	28.51		28.26	27.85	28.055
RT 2	B2m				B actin				usb1				clock
	Cq	Cq	mCq		Cq	Cq	mCq		Cq	Cq	mCq		Cq	Cq	mCq
DMEM 1 8h	22.92	22.53	22.725		19.15	19.08	19.115		32.45	32.3	32.375		25.99	25.71	25.85
DMEM 2 8h	22.38	22.34	22.36		19.01	18.71	18.86		31.1	31.04	31.07		25.69	25.53	25.61
DMEM 3 8h	22.12	21.94	22.03		18.4	18.32	18.36		30.79	30.7	30.745		25.49	25.43	25.46
DMEM 4 8h	22.05	21.93	21.99		18.3	18.19	18.245		30.85	30.91	30.88		25.2	25.19	25.195
AntimiR-320-3p 1 8h	21.63	21.59	21.61		18.07	18.1	18.085		30.31	30.32	30.315		25	24.85	24.925
AntimiR-320-3p 2 8h	22.96	22.7	22.83		19.3	19.23	19.265		31.39	31.67	31.53		26.05	25.65	25.85
AntimiR-320-3p 3 8h	22.32	22.23	22.275		18.68	18.54	18.61		30.63	30.39	30.51		25.56	25.16	25.36
AntimiR-320-3p 4 8h	22.05	22.05	22.05		18.18	18.14	18.16		30.4	30.65	30.525		25.38	25.18	25.28
miR-320-3p 1 8h	22.17	22.27	22.22		18.06	19	18.53		29.81	29.81	29.81		25.88	25.77	25.825
miR-320-3p 2 8h	21.54	21.53	21.535		17.9	18.64	18.27		29.33	29.34	29.335		25.34	25.11	25.225
miR-320-3p 3 8h	22.21	22.16	22.185		17.62	18.59	18.105		29.68	29.85	29.765		25.36	25.19	25.275
miR-320-3p 4 8h	22.47	22.14	22.305		17.74	18.54	18.14		29.3	29.27	29.285		25.76	25.53	25.645
DMEM 1 20h	22.72	22.31	22.515		18.16	18.07	18.115		30.41	30.4	30.405		26.08	25.74	25.91
DMEM 2 20h	22.45	22.24	22.345		18.92	18.65	18.785		31.25	31.23	31.24		25.82	25.75	25.785
DMEM 3 20h	23.77	23.51	23.64		20.11	19.93	20.02		32.76	33.47	32.76		26.81	26.69	26.75
DMEM 4 20h	22.79	18.76	22.79		18.93	18.75	18.84		31.47	31.76	31.615		26.43	26.22	26.325
AntimiR-320-3p 1 20h	23.22	23.15	23.185		19.21	19.17	19.19		32.08	32.16	32.12		26.48	26.22	26.35
AntimiR-320-3p 2 20h	22.98	22.71	22.845		19.11	18.75	18.93		31.57	32.11	31.84		26.09	25.74	25.915
AntimiR-320-3p 3 20h	22.49	22.25	22.37		18.98	18.67	18.825		32.15	31.79	31.97		25.62	25.57	25.595
AntimiR-320-3p 4 20h	21.52	24.08	22.8		20.17	20.02	20.095		32.91	32.8	32.855		25.64	27.36	26.5
miR-320-3p 1 20h	22.46	22.31	22.385		18.61	18.48	18.545		31.1	31	31.05		25.77	25.59	25.68
miR-320-3p 2 20h	23.07	22.61	22.84		18.95	18.91	18.93		31.41	31.17	31.29		26.01	25.9	25.955
miR-320-3p 3 20h	24.24	23.85	24.045		20.24	20.06	20.15		32.21	32.05	32.13		26.72	26.65	26.685
	bmal1				c-myc	c-myc			per1
DMEM 1 8h	Cq	Cq	mCq		Cq	Cq	mCq		Cq	Cq	mCq
DMEM 2 8h	26.63	27.08	26.855		29.07	29.19	29.13		30.16	29.82	29.99
DMEM 3 8h	26.54	26.57	26.555		28.17	28.21	28.19		29.02	28.69	28.855
DMEM 4 8h	26.55	26.83	26.69		28.31	28.21	28.26		29.84	29.56	29.7
AntimiR-320-3p 1 8h	26.37	26.51	26.44		28.07	27.91	27.99		28.59	28.49	28.54
AntimiR-320-3p 2 8h	25.89	26.01	25.95		27.8	27.28	27.54		29.39	29.46	29.425
AntimiR-320-3p 3 8h	26.81	26.99	26.9		28.34	28.19	28.265		29.71	29.79	29.75
AntimiR-320-3p 4 8h	26.36	26.35	26.355		28.07	28.04	28.055		29.11	29.04	29.075
miR-320-3p 1 8h	26.76	26.72	26.74		28.2	27.97	28.085		28.87	28.89	28.88
miR-320-3p 2 8h	27.32	27.76	27.54		27.32	27.2	27.26		29.58	30.13	29.855
miR-320-3p 3 8h	26.24	26.76	26.5		27.41	27.3	27.355		29.01	28.56	28.785
miR-320-3p 4 8h	26.29	26.76	26.525		27.19	26.96	27.075		29.36	29.34	29.35
DMEM 1 20h	26.65	27.12	26.885		27.15	26.92	27.035		29.13	29.21	29.17
DMEM 2 20h	26.74	26.86	26.8		27.55	27.53	27.54		30.25	29.79	30.02
DMEM 3 20h	26.33	26.29	26.31		27.63	28.36	27.995		30.37	30.16	30.265
DMEM 4 20h	27.32	27.09	27.205		29.03	29.19	29.11		29.78	29.71	29.745
AntimiR-320-3p 1 20h	27.04	27.23	27.135		28.49	28.81	28.65		29.79	29.85	29.82
AntimiR-320-3p 2 20h	27.25	27.42	27.335		29.13	28.75	28.94		30.47	30.24	30.355
AntimiR-320-3p 3 20h	26.98	26.66	26.82		28.24	28.5	28.37		29.93	29.75	29.84
AntimiR-320-3p 4 20h	26.32	26.87	26.595		28.66	28.9	28.78		29.96	29.75	29.855
miR-320-3p 1 20h	26.24	29.04	26.24		28.5	28.62	28.56		30.56	31.03	30.795
miR-320-3p 2 20h	26.27	26.6	26.435		28.13	28.12	28.125		29.69	29.55	29.62
miR-320-3p 3 20h	26.53	26.75	26.64		27.92	27.85	27.885		29.89	29.55	29.72
	27.09	27.58	27.335		28.59	28.49	28.54		29.9	29.99	29.945
RT 3	B2m				B actin				usb1				npas2
	Cq	Cq	mCq		Cq	Cq	mCq		Cq	Cq	mCq		Cq	Cq	mCq
DMEM 1 8h	25.45	25.43	25.44		22.68	22.86	22.77		33.21	32.98	33.095		26.46	26.5	26.48
DMEM 2 8h	25.33	25.23	25.28		22.4	22.5	22.45		31.94	32.03	31.985		27.31	27.57	27.44
DMEM 3 8h	24.74	24.74	24.74		22.16	22.13	22.145		31.64	31.57	31.605		27.64	28.01	27.825
DMEM 4 8h	24.95	24.84	24.895		22.06	22.1	22.08		32.11	31.93	32.02		27.04	27.02	27.03
AntimiR-320-3p 1 8h	24.64	24.48	24.56		21.84	21.95	21.895		31.39	31.25	31.32		26.49	26.39	26.44
AntimiR-320-3p 2 8h	25.37	25.26	25.315		22.97	23.18	23.075		32.58	32.53	32.555		27.5	27.49	27.495
AntimiR-320-3p 3 8h	25.1	24.97	25.035		22.26	22.31	22.285		31.79	32	31.895		27.83	27.62	27.725
AntimiR-320-3p 4 8h	25.09	24.78	24.935		22.11	21.98	22.045		31.96	31.69	31.825		26.79	26.63	26.71
miR-320-3p 1 8h	23.95	23.83	23.89		21.43	21.41	21.42		30.66	30.67	30.665		27.34	27.24	27.29
miR-320-3p 2 8h	23.8	23.65	23.725		21.39	21.44	21.415		30.66	30.69	30.675		25.79	25.81	25.8
miR-320-3p 3 8h	24.09	23.95	24.02		21.09	21.25	21.17		30.89	31	30.945		25.64	25.55	25.595
miR-320-3p 4 8h	23.9	23.81	23.855		21.29	21.25	21.27		30.81	30.64	30.725		26.23	26.38	26.305
DMEM 1 20h	24.43	24.4	24.415		21.85	22.13	21.85		31.5	31.55	31.525		27.24	27.45	27.345
DMEM 2 20h	25.04	25.18	25.11		22.55	22.77	22.66		32.21	32.36	32.285		27.36	27.56	27.46
DMEM 3 20h	25.91	25.84	25.875		22.92	23.1	23.01		33.53	33.56	33.545		28.03	27.74	27.885
DMEM 4 20h	25.1	24.96	25.03		22.59	22.8	22.695		32.41	32.65	32.53		27.07	27.37	27.22
AntimiR-320-3p 1 20h	25.67	25.59	25.63		22.66	22.7	22.68		32.86	32.83	32.845		27.27	27.17	27.22
AntimiR-320-3p 2 20h	25.17	25.13	25.15		22.33	22.2	22.265		32.24	32.16	32.2		27.59	27.68	27.635
AntimiR-320-3p 3 20h	24.89	24.82	24.855		22.31	22.44	22.375		32.48	32.2	32.34		27.18	27.25	27.215
AntimiR-320-3p 4 20h	26.09	26.03	26.06		23.39	23.54	23.465		33.49	33.48	33.485		27.42	27.38	27.4
miR-320-3p 1 20h	25.15	25.15	25.15		22.38	22.42	22.4		32.1	32.2	32.15		27.45	27.4	27.425
miR-320-3p 2 20h	25.18	25.14	25.16		22.6	22.57	22.585		32.35	32.53	32.44		27.74	27.88	27.81
miR-320-3p 3 20h	25.98	25.74	25.86		23.64	23.75	23.695		32.61	32.72	32.665		27.6	27.71	27.655
	primir-21				stat1
	Cq	Cq	mCq		Cq	Cq	mCq
DMEM 1 8h	30.05	29.93	29.99		25.44	25.8	25.62
DMEM 2 8h	29.67	29.47	29.57		24.58	24.6	24.59
DMEM 3 8h	29	28.41	28.705		24.59	24.51	24.55
DMEM 4 8h	28.61	28.59	28.6		24.65	24.66	24.655
AntimiR-320-3p 1 8h	27.68	27.69	27.685		24.21	24.25	24.23
AntimiR-320-3p 2 8h	29.26	29.49	29.375		25.07	25.06	25.065
AntimiR-320-3p 3 8h	29.02	29.01	29.015		24.54	24.79	24.665
AntimiR-320-3p 4 8h	28.84	28.69	28.765		24.62	24.64	24.63
miR-320-3p 1 8h	28.73	28.55	28.64		24.01	23.92	23.965
miR-320-3p 2 8h	27.84	27.91	27.875		23.58	23.74	23.66
miR-320-3p 3 8h	28.08	28.03	28.055		23.76	23.79	23.775
miR-320-3p 4 8h	27.91	28.11	28.01		23.4	23.62	23.51
DMEM 1 20h	29.03	28.94	28.985		24.32	24.28	24.3
DMEM 2 20h	29.33	29.15	29.24		25.13	24.75	24.94
DMEM 3 20h	29.66	29.73	29.695		26.33	26.15	26.24
DMEM 4 20h	29.36	29.44	29.4		25.38	25.34	25.36
AntimiR-320-3p 1 20h	30.49	30.42	30.455		25.61	25.6	25.605
AntimiR-320-3p 2 20h	30.32	30.3	30.31		25.14	25.05	25.095
AntimiR-320-3p 3 20h	29.73	29.76	29.745		24.9	24.85	24.875
AntimiR-320-3p 4 20h	30.5	30.54	30.52		26.43	26.37	26.4
miR-320-3p 1 20h	29.64	29.37	29.505		25.03	24.92	24.975
miR-320-3p 2 20h	29.74	29.63	29.685		25.06	25.03	25.045
miR-320-3p 3 20h	30.39	30.48	30.435		26.01	25.83	25.92

## Sheet: raw-data-liver
liver
	B2m				B-actin				Usb1				per1
	Cq	Cq	mCq		Cq	Cq	mCq		Cq	Cq	mCq		Cq	Cq	mCq
DMEM 1 8h	21.66	21.73	21.695		17.61	17.72	17.665		30.27		30.27		26.15	25.95	26.05
DMEM 2 8h	21.61	21.7	21.655		17.41	17.47	17.44		30.1		30.1		26.69	26.34	26.515
DMEM 3 8h	21.65	21.71	21.68		18.1	18.17	18.135		30.56		30.56		26.54	26.44	26.49
DMEM 4 8h	21.56	21.6	21.58		17.62	17.78	17.7		30.53		30.53		26.47	26.24	26.355
AntimiR-320-3p 1 8h	21.61	21.65	21.63		17.65	17.67	17.66		30.06		30.06		27.25	27.32	27.285
AntimiR-320-3p 2 8h	21.71	21.74	21.725		17.33	17.37	17.35		30.07		30.07		27.05	26.82	26.935
AntimiR-320-3p 3 8h	21.8	21.88	21.84		18.29	18.36	18.325		30.42		30.42		26.81	26.67	26.74
AntimiR-320-3p 4 8h	21.97	22.02	21.995		18.07	18.04	18.055		30.27		30.27		26.77	26.51	26.64
miR-320-3p 1 8h	21.42	21.45	21.435		17.47	17.38	17.425		30.07		30.07		27.41	27.26	27.335
miR-320-3p 2 8h	21.54	21.62	21.58		17.83	17.67	17.75		30.39		30.39		27.23	27.11	27.17
miR-320-3p 3 8h	21.58	21.61	21.595		17.45	17.43	17.44		30.17		30.17		27.4	27.14	27.27
miR-320-3p 4 8h	22	21.94	21.97		17.98	17.63	17.805		30.39		30.39		27.46	27.24	27.35
DMEM 1 20h	21.38	21.35	21.365		17.42	17.47	17.445		30.08		30.08		27.48	27.48	27.48
DMEM 2 20h	21.47	21.47	21.47		17.17	17.41	17.29		30.33		30.33		27.86	27.62	27.74
DMEM 3 20h	21.92	21.93	21.925		17.67	17.76	17.715		30.41		30.41		28.09	27.87	27.98
DMEM 4 20h	21.46	21.58	21.52		17.4	17.44	17.42		30.27		30.27		27.2	27.18	27.19
AntimiR-320-3p 1 20h	21.54	21.59	21.565		17.52	17.57	17.545		30.09		30.09		27.14	27.05	27.095
AntimiR-320-3p 2 20h	21.58	21.68	21.63		17.6	17.61	17.605		30.26		30.26		27.27	27.26	27.265
AntimiR-320-3p 3 20h	21.42	21.48	21.45		16.7	17.08	16.89		30.23		30.23		27.3	27.13	27.215
AntimiR-320-3p 4 20h	21.66	21.82	21.74		17.62	17.67	17.645		30.17		30.17		28.01	27.9	27.955
miR-320-3p 1 20h	21.48	21.48	21.48		17.25	17.23	17.24		29.95		29.95		27.1	26.93	27.015
miR-320-3p 2 20h	21.8	21.66	21.73		17.22	17.35	17.285		30.15		30.15		27.38	27.18	27.28
miR-320-3p 3 20h	21.77	21.83	21.8		17.38	17.46	17.42		30.52		30.52		27.66	27.42	27.54
	stat1				c-myc				primir-320				primir-21
	Cq	Cq	mCq		Cq	Cq	mCq		Cq	Cq	mCq		Cq	Cq	mCq
DMEM 1 8h	23.48	23.42	23.45		26.56	26.58	26.57		27.21	27.52	27.365		27.74	27.81	27.775
DMEM 2 8h	23.59	23.48	23.535		26.31	26.76	26.535		27.21	27.54	27.375		27.73	27.65	27.69
DMEM 3 8h	23.85	23.94	23.895		27.11	27.51	27.31		27.35	27.56	27.455		27.86	27.78	27.82
DMEM 4 8h	23.78	23.75	23.765		26.29	26.43	26.36		26.89	27	26.945		27.17	27.1	27.135
AntimiR-320-3p 1 8h	23.55	23.53	23.54		27.19	27.29	27.24		27.36	27.52	27.44		27.86	27.93	27.895
AntimiR-320-3p 2 8h	23.4	23.58	23.49		27.1	27.26	27.18		27.15	27.6	27.375		27.72	27.72	27.72
AntimiR-320-3p 3 8h	24	24.03	24.015		27.03	27.16	27.095		27.51	27.89	27.7		27.92	27.98	27.95
AntimiR-320-3p 4 8h	23.76	23.93	23.845		26.45	26.72	26.585		27.49	27.78	27.635		28.02	28.01	28.015
miR-320-3p 1 8h	23.51	23.62	23.565		26.86	27.06	26.96		27.13	27.26	27.195		27.73	27.69	27.71
miR-320-3p 2 8h	23.78	23.95	23.865		26.56	27.08	26.82		27.28	27.92	27.28		28.01	28.02	28.015
miR-320-3p 3 8h	23.4	23.65	23.525		27.32	27.53	27.425		27.26	27.6	27.43		27.69	27.83	27.76
miR-320-3p 4 8h	23.82	23.9	23.86		27.01	27.2	27.105		27.39	27.91	27.65		28.11	28.1	28.105
DMEM 1 20h	23.31	23.45	23.38		26.92	27.28	27.1		27.15	27.51	27.33		27.8	27.81	27.805
DMEM 2 20h	23.22	23.43	23.325		26.6	26.96	26.78		27.16	27.66	27.41		27.9	27.8	27.85
DMEM 3 20h	23.7	23.77	23.735		27.1	27.59	27.345		27.35	27.92	27.635		28.2	28.13	28.165
DMEM 4 20h	23.48	23.53	23.505		26.83	27.28	27.055		27.09	27.51	27.3		27.73	27.69	27.71
AntimiR-320-3p 1 20h	23.26	23.46	23.36		26.69	27.05	26.87		26.98	27.48	27.23		27.74	27.82	27.78
AntimiR-320-3p 2 20h	23.59	23.69	23.64		26.98	27.31	27.145		27.19	27.52	27.355		27.76	27.7	27.73
AntimiR-320-3p 3 20h	23.05	23.22	23.135		26.65	27.01	26.83		26.94	27.33	27.135		27.41	27.53	27.47
AntimiR-320-3p 4 20h	23.54	23.81	23.675		26.39	26.91	26.65		27.19	27.64	27.415		27.73	27.66	27.695
miR-320-3p 1 20h	23.24	23.2	23.22		26.6	27.01	26.805		27.18	27.55	27.365		27.38	27.58	27.48
miR-320-3p 2 20h	23.49	23.54	23.515		26.47	26.87	26.67		27.05	27.36	27.205		27.45	27.51	27.48
miR-320-3p 3 20h	23.77	23.88	23.825		27.13	27.49	27.31		27.47	27.68	27.575		27.85	27.95	27.9
