# Supplementary material for: Oral Delivery of miRNA With Lipidic Aminoglycoside Derivatives in the Breastfed Rat
Source: Front Physiol. 2019 Aug 13;10:1037. doi: 10.3389/fphys.2019.01037 (PMC6700720; doi:10.3389/fphys.2019.01037)
Supplement: TABLE S3 — Raw data corresponding to the expression of polr3d and hspb6, target genes, in stomach and liver, of miR-320-3p in rat pups receiving per os, miR-320-3p or antagomiR-loaded DOSP nanoparticles or control buffer. The file contains q-PCR data in Cq of miR-320-3p detection in stomach or liver of the experimental groups. [file Table_3.XLSX]

## Sheet: raw-data-stomach
RT 1
stomach	B2m				B-actin				Usb1				POLR3d
	Cq	Cq	mCq		Cq	Cq	mCq		Cq	Cq	mCq		Cq	Cq	mCq
DMEM 1 8h	24.01	24.2	24.105		21.03	21.02	21.025		31.64	31.66	31.65		29.31	29.01	29.16
DMEM 2 8h	23.54	23.96	23.75		20.85	20.96	20.905		30.31	30.46	30.385		28.51	28.33	28.42
DMEM 3 8h	23.15	23.64	23.395		20.51	20.41	20.46		30.01	30.25	30.13		28.39	28.1	28.245
DMEM 4 8h	23.13	23.63	23.38		20.37	20.41	20.39		30.28	30.47	30.375		28.24	28.11	28.175
AntimiR-320-3p 1 8h	22.93	23.46	23.195		20.29	20.29	20.29		30.2	30.41	30.305		27.87	27.78	27.825
AntimiR-320-3p 2 8h	23.56	24.22	23.89		21.37	21.37	21.37		31.02	31.32	31.17		28.81	28.64	28.725
AntimiR-320-3p 3 8h	23.34	24.05	23.695		20.66	20.65	20.655		30.29	30.36	30.325		28.26	28.23	28.245
AntimiR-320-3p 4 8h	23.19	23.79	23.49		20.27	20.3	20.285		30.24	30.43	30.335		28.46	28.15	28.305
miR-320-3p 1 8h	23.15	23.81	23.48		20.93	20.91	20.92		30.41	30.5	30.455		28.47	28.37	28.42
miR-320-3p 2 8h	22.96	23.57	23.265		20.55	20.67	20.61		30.15	30.6	30.375		28.29	28.18	28.235
miR-320-3p 3 8h	23.22	23.84	23.53		20.34	20.19	20.265		30.18	30.66	30.42		28.44	28.16	28.3
miR-320-3p 4 8h	23.12	23.9	23.51		20.53	20.68	20.605		30.12	30.41	30.265		28.31	28.2	28.255
DMEM 1 20h	23.28	23.92	23.6		20.64	20.78	20.71		30.43	30.69	30.56		28.55	28.28	28.415
DMEM 2 20h	23.44	24.09	23.765		21.02	21.06	21.04		30.72	31.01	30.865		28.79	28.72	28.755
DMEM 3 20h	24.27	25.22	24.745		21.27	21.51	21.39		32.26	32.51	32.385		30.4	30.21	30.305
DMEM 4 20h	23.19	24.17	23.68		20.66	21.09	20.875		30.76	31.27	31.015		29.14	28.95	29.045
AntimiR-320-3p 1 20h	23.97	24.69	24.33		21.05	21.26	21.155		31.03	31.75	31.39		29.43	29.38	29.405
AntimiR-320-3p 2 20h	23.75	24.24	23.995		20.86	20.8	20.83		30.95	30.92	30.935		28.98	28.63	28.805
AntimiR-320-3p 3 20h	23.27	24.03	23.65		20.69	20.69	20.69		30.79	31.06	30.925		28.71	28.65	28.68
AntimiR-320-3p 4 20h	24.41	25.1	24.755		21.82	21.83	21.825		31.97	32.5	32.235		30.38	30.56	30.47
miR-320-3p 1 20h	23.41	24.02	23.715		20.42	20.72	20.57		30.12	30.79	30.455		28.64	28.51	28.575
miR-320-3p 2 20h	23.89	24.19	24.04		20.56	20.81	20.685		30.63	30.87	30.75		28.3	28.41	28.355
miR-320-3p 3 20h	24.13	24.95	24.54		21.18	21.83	21.505		31.59	31.62	31.605		28.95	29.09	29.02
RT 2	B2m				bactin				usb1				HSP20
	Cq	Cq	moyenne		Cq	Cq	moyenne		Cq	Cq	moyenne		Cq	Cq	mCq
DMEM 1 8h	22.92	22.53	22.725		19.15	19.08	19.115		32.45	32.3	32.375		26.23	26.41	26.32
DMEM 2 8h	22.38	22.34	22.36		19.01	18.71	18.86		31.1	31.04	31.07		26.36	26.73	26.545
DMEM 3 8h	22.12	21.94	22.03		18.4	18.32	18.36		30.79	30.7	30.745		26.95	27.19	27.07
DMEM 4 8h	22.05	21.93	21.99		18.3	18.19	18.245		30.85	30.91	30.88		25.61	26.02	25.815
AntimiR-320-3p 1 8h	21.63	21.59	21.61		18.07	18.1	18.085		30.31	30.32	30.315		26.12	26.13	26.125
AntimiR-320-3p 2 8h	22.96	22.7	22.83		19.3	19.23	19.265		31.39	31.67	31.53		27.05	27.24	27.145
AntimiR-320-3p 3 8h	22.32	22.23	22.275		18.68	18.54	18.61		30.63	30.39	30.51		26.7	26.97	26.835
AntimiR-320-3p 4 8h	22.05	22.05	22.05		18.18	18.14	18.16		30.4	30.65	30.525		25.77	26.03	25.9
miR-320-3p 1 8h	22.17	22.27	22.22		18.06	19	18.53		29.81	29.81	29.81		27.55	27.45	27.5
miR-320-3p 2 8h	21.54	21.53	21.535		17.9	18.64	18.27		29.33	29.34	29.335		26.12	26.01	26.065
miR-320-3p 3 8h	22.21	22.16	22.185		17.62	18.59	18.105		29.68	29.85	29.765		25.25	25.27	25.26
miR-320-3p 4 8h	22.47	22.14	22.305		17.74	18.54	18.14		29.3	29.27	29.285		26.55	26.82	26.685
DMEM 1 20h	22.72	22.31	22.515		18.16	18.07	18.115		30.41	30.4	30.405		27.37	27.33	27.35
DMEM 2 20h	22.45	22.24	22.345		18.92	18.65	18.785		31.25	31.23	31.24		27.3	27.43	27.365
DMEM 3 20h	23.77	23.51	23.64		20.11	19.93	20.02		32.76	33.47	32.76		27	27.24	27.12
DMEM 4 20h	22.79	18.76	22.79		18.93	18.75	18.84		31.47	31.76	31.615		27.23	27.31	27.27
AntimiR-320-3p 1 20h	23.22	23.15	23.185		19.21	19.17	19.19		32.08	32.16	32.12		26.47	26.64	26.555
AntimiR-320-3p 2 20h	22.98	22.71	22.845		19.11	18.75	18.93		31.57	32.11	31.84		27.32	27.26	27.29
AntimiR-320-3p 3 20h	22.49	22.25	22.37		18.98	18.67	18.825		32.15	31.79	31.97		26.43	26.6	26.515
AntimiR-320-3p 4 20h	21.52	24.08	22.8		20.17	20.02	20.095		32.91	32.8	32.855		27.23	26.96	27.095
miR-320-3p 1 20h	22.46	22.31	22.385		18.61	18.48	18.545		31.1	31	31.05		26.72	26.81	26.765
miR-320-3p 2 20h	23.07	22.61	22.84		18.95	18.91	18.93		31.41	31.17	31.29		27.24	27.37	27.305
miR-320-3p 3 20h	24.24	23.85	24.045		20.24	20.06	20.15		32.21	32.05	32.13		27.58	27.84	27.71

## Sheet: raw-data-liver
liver	B2m				B-actin				Usb1				POLR3d				hsp20
	Cq	Cq	mCq		Cq	Cq	mCq		Cq	Cq	mCq		Cq	Cq	mCq		Cq	Cq	mCq
DMEM 1 8h	21.66	21.73	21.695		17.61	17.72	17.665		30.27		30.27		34.59	35.16	34.875		30.13	30.2	30.165
DMEM 2 8h	21.61	21.7	21.655		17.41	17.47	17.44		30.1		30.1		34.75	34.96	34.855		29.83	30.12	29.975
DMEM 3 8h	21.65	21.71	21.68		18.1	18.17	18.135		30.56		30.56		35.01	35.52	35.265		30.18	30.34	30.26
DMEM 4 8h	21.56	21.6	21.58		17.62	17.78	17.7		30.53		30.53		34.93	34.75	34.84		29.92	30.11	30.015
AntimiR-320-3p 1 8h	21.61	21.65	21.63		17.65	17.67	17.66		30.06		30.06		34.47	34.82	34.645		30.16	30.4	30.28
AntimiR-320-3p 2 8h	21.71	21.74	21.725		17.33	17.37	17.35		30.07		30.07		34.5	36.12	35.31		30.19	30.31	30.25
AntimiR-320-3p 3 8h	21.8	21.88	21.84		18.29	18.36	18.325		30.42		30.42		35.32	34.71	35.015		30.24	30.39	30.315
AntimiR-320-3p 4 8h	21.97	22.02	21.995		18.07	18.04	18.055		30.27		30.27		35.46	35.39	35.425		30.31	30.48	30.395
miR-320-3p 1 8h	21.42	21.45	21.435		17.47	17.38	17.425		30.07		30.07		34.55	34.31	34.43		29.71	29.91	29.81
miR-320-3p 2 8h	21.54	21.62	21.58		17.83	17.67	17.75		30.39		30.39		35.19	35.43	35.31		30.43	30.51	30.47
miR-320-3p 3 8h	21.58	21.61	21.595		17.45	17.43	17.44		30.17		30.17		35.21	34.61	34.91		30.13	30.32	30.225
miR-320-3p 4 8h	22	21.94	21.97		17.98	17.63	17.805		30.39		30.39		35.43	35.02	35.225		30.28	30.6	30.44
DMEM 1 20h	21.38	21.35	21.365		17.42	17.47	17.445		30.08		30.08		34.47	35	34.735		30.1	30.48	30.29
DMEM 2 20h	21.47	21.47	21.47		17.17	17.41	17.29		30.33		30.33		34.42	34.86	34.64		30.1	30.28	30.19
DMEM 3 20h	21.92	21.93	21.925		17.67	17.76	17.715		30.41		30.41		34.69	34.45	34.57		30.43	30.69	30.56
DMEM 4 20h	21.46	21.58	21.52		17.4	17.44	17.42		30.27		30.27		35.25	34.61	34.93		30.23	31	30.615
AntimiR-320-3p 1 20h	21.54	21.59	21.565		17.52	17.57	17.545		30.09		30.09		35.87	36.12	35.995		30.05	30.29	30.17
AntimiR-320-3p 2 20h	21.58	21.68	21.63		17.6	17.61	17.605		30.26		30.26		34.67	34.81	34.74		30.05	30.4	30.225
AntimiR-320-3p 3 20h	21.42	21.48	21.45		16.7	17.08	16.89		30.23		30.23		35.27	35.05	35.16		29.58	30.14	29.86
AntimiR-320-3p 4 20h	21.66	21.82	21.74		17.62	17.67	17.645		30.17		30.17		35.17	34.8	34.985		30.51	30.74	30.625
miR-320-3p 1 20h	21.48	21.48	21.48		17.25	17.23	17.24		29.95		29.95		35.05	35.3	35.175		29.88	30.12	30
miR-320-3p 2 20h	21.8	21.66	21.73		17.22	17.35	17.285		30.15		30.15		35.05	34.42	34.735		30.29	30.36	30.325
miR-320-3p 3 20h	21.77	21.83	21.8		17.38	17.46	17.42		30.52		30.52		35.59	35.56	35.575		30.32	30.74	30.53
