# Supplementary material for: Oral Delivery of miRNA With Lipidic Aminoglycoside Derivatives in the Breastfed Rat
Source: Front Physiol. 2019 Aug 13;10:1037. doi: 10.3389/fphys.2019.01037 (PMC6700720; doi:10.3389/fphys.2019.01037)
Supplement: TABLE S4 — Raw data corresponding to the difference between Chromatin-ImmunoPrecipitation done with anti-Trimethyl-histone-3-Lys4 or Lys-27 on gastric tissues of rat pups treated per os, with miR-320-3p or antagomiR-loaded DOSP nanoparticles or control buffer. The file contains q-PCR data in Cq of the experimental groups for ChIP experiment and detection of miR-320-3p in immune complexes. [file Table_4.XLSX]

## Sheet: raw-data-stomach
stomach	promoter data
	K4	polr3d-1	polr3d-2	GeoMean	polr3d-1	polr3d-2	GeoMean		K4	marf1-1	marf1-2	GeoMean	marf1-1	marf1-2	GeoMean
	K4-8H-320	38.34	34.92	36.5901	36.5901	37.5233	38.3596		8H-320	36.29	35.96	36.1246	35.18	39.11	37.093
	K4-8H-A	35.63	35.92	35.7747	35.7747	36.3529	36.4747		8H-A	34.56	33.53	34.0411	36.63	37.48	37.0526
	K4-8H-DMEM	34.44	33.1	33.7634	33.7634	36.5722	37.7338		8H-DMEM	34.95	35.21	35.0798	33.19	37.25	35.1614
	K4-20H-320	36.79	35.53	36.1545	36.1545	39.3	36.87		20H-320	35.63	35.23	35.4294	35.17	37.05	36.0978
	K4-20H-A	40.85	36.03	38.3644	38.3644	36.7036	41.5196		20H-A	33.09	34.54	33.8072	34.7	35.37	35.0334
	K4-20H-DMEM	38.51	39.9	39.1988	39.1988	34.0354	38.2782		20H-DMEM	35.89	32.38	34.0899	35.96	35	35.4768
	K27	polr3d-1	polr3d-2	GeoMean	polr3d-1	polr3d-2	GeoMean		K27	marf1-1	marf1-2	GeoMean	marf1-1	marf1-2	GeoMean
	K27-8H-320	37.1	39.27	38.1696	38.16	34.14	36.0941		8H-320	38.32	35.21	36.7321	35.51	35.64	35.5749
	K27-8H-A	36.21	37.65	36.923	39.92	38.75	39.3306		8H-A	35.24	35.35	35.295	36.01	35.57	35.7893
	K27-8H-DMEM	37.8	37.67	37.7349	36.8	34.53	35.6469		8H-DMEM	33.99	34.18	34.0849	35.2	35.62	35.4094
	K27-20H-320	39.71	40.05	39.8796	35.4	36.52	35.9556		20H-320	34.13	34.95	34.5376	33.19	35.16	34.1608
	K27-20H-A	37.13	35.61	36.3621	37.9	38.45	38.174		20H-A	32.32	35.22	33.7389	40.25	41.32	40.7815
	K27-20H-DMEM	34.53	39.6	36.9782	40.38	38.06	39.2028		20H-DMEM	35.73	33.64	34.6693	33.42	34.98	34.1911
	miR-320-3p in immune complex data
	K4	polr3d-1	polr3d-2	GeoMean	polr3d-1	polr3d-2	GeoMean	320-1	320-2	320-3	GeoMean
	K4-8H-320-ADN	36.5901	38.3596	37.4644	34.2523		34.2523	38.4792	39.8214	37.0063	38.3881
	K4-8H-Anta-ADN	35.7747	36.4747	36.123	34.9311	33.0332	33.9689	38.2948	36.8715	38.9651	37.9039
	K4-8H-DMEM-ADN	33.7634	37.7338	35.6934	35.0786	34.8789	34.9786	41.7427		37.5374	37.5374
	K4-20H-320-ADN	36.1545	36.87	36.5105	33.5098	37.8939	35.6345	40.0841	38.5445	38.1157	38.3295
	K4-20H-Anta-ADN	38.3644	41.5196	39.9108	35.3357	34.0181	34.6706	35.3989	38.9175	38.9387	38.9281
	K4-20H-DMEM-ADN	39.1988	38.2782	38.7358	37.3443	41.7578	39.4894	38.4536	37.6327	35.409	36.5039
	K27	polr3d-1	polr3d-2	GeoMean	polr3d-1	polr3d-2	GeoMean	320-1	320-2	GeoMean
	K27-8H-320-ADN	38.1696	36.0941	37.1173	33.2799	38.4141	35.755	38.4222	41.0387	39.7089
	K27-8H-Anta-ADN	36.923	39.3306	38.1078	36.7059	33.4014	35.0147	38.8225	38.3052	38.563
	K27-8H-DMEM-ADN	37.7349	35.6469	36.6761	36.2311	33.8788	35.0352	37.2423	36.2948	36.7655
	K27-20H-320-ADN	39.8796	35.9556	37.8668	35.7755	36.008	35.8916	36.575	37.3771	36.9739
	K27-20H-Anta-ADN	36.3621	38.174	37.257	38.0465	38.3859	38.2158	37.1845	36.5816	36.8818
	K27-20H-DMEM-ADN	36.9782	39.2028	38.0743	36.3185	37.0459	36.6804	37.7924	36.4186	37.0991
