# Supplementary material for: Oral Delivery of miRNA With Lipidic Aminoglycoside Derivatives in the Breastfed Rat
Source: Front Physiol. 2019 Aug 13;10:1037. doi: 10.3389/fphys.2019.01037 (PMC6700720; doi:10.3389/fphys.2019.01037)
Supplement: TABLE S5 — Raw data corresponding to the tracking of miR-320-3p in rat pup organs after loading at light on (ZT-8H) or off (ZT-20H) from 0, 4, 8, and 12 h. The file contains q-PCR data in Cq of miR-320-3p detection in stomach of the experimental groups. [file Table_5.XLSX]

## Sheet: raw-data-stomach
stomach		MiR-320				let-7d
		Cq	Cq	mCq		Cq	Cq	mCq
0h	T0	26.32	25.48	25.9		24.24	23.94	24.09
DMEM 4h	D1	26.48	25.48	25.98		24.77	23.77	24.27
AntimiR-320-3p 4h	A1	30.08	28.76	29.42		24.58	24.02	24.3
miR-320-3p 4h	M1	20.36	19.53	19.945		25.23	24.81	25.02
DMEM 8h	D2	26.36	22.91	24.635		24.39	23.66	24.025
AntimiR-320-3p 1 8h	A2	26.75	24.94	25.845		23.16	22.64	22.9
AntimiR-320-3p 2 8h	A3	26.74	25.46	26.1		23.25	23.24	23.245
miR-320-3p 1 8h	M2	23.31	22.28	22.795		24.23	23.85	24.04
miR-320-3p 2 8h	M3	22.36	21.6	21.98		24.03	23.62	23.825
DMEM 12h	D3	26.1	24.25	25.175		24.27	23.47	23.87
AntimiR-320-3p 12h	A4	26.59	25.54	26.065		24.8	24.04	24.42
miR-320-3p 12h	M4	22.48	21.25	21.865		25.21	24.2	24.705
12h	T12	26.74	27.59	27.165		24.5	24.32	24.41
DMEM 16h	D4	27.71	27.13	27.42		24.2	23.5	23.85
AntimiR-320-3p 16h	A5	30.15	29.07	29.61		24.6	23.98	24.29
miR-320-3p 16h	M5	19.49	18.66	19.075		23.81	23.33	23.57
DMEM 20h	D5	25.68	23.94	24.81		23.87	23	23.435
AntimiR-320-3p 1 20h	A6	26.82	25.19	26.005		24.56	23.69	24.125
AntimiR-320-3p 2 20h	A7	28.81	27.15	27.98		23.56	23.12	23.34
miR-320-3p 1 20h	M6	17.75	17.04	17.395		24.07	23.4	23.735
miR-320-3p 2 20h	M7	20.4	20.8	20.6		24.81	24.06	24.435
DMEM 24h	D6	24.36	25.25	24.805		24	23.22	23.61
AntimiR-320-3p 24h	A8	25.26	24.87	25.065		24.04	23.03	23.535
miR-320-3p 24h	M8	24.42	23.63	24.025		25.12	24.1	24.61
		let-7g				mir-146b
		Cq	Cq	mCq		Cq	Cq	mCq
0h	T0	23.24	22.54	22.89		29.17	28.21	28.69
DMEM 4h	D1	23.57	23.14	23.355		29.84	28.9	29.37
AntimiR-320-3p 4h	A1	23.71	23.01	23.36		29.73	29.04	29.385
miR-320-3p 4h	M1	23.63	22.64	23.135		29.81	29.23	29.52
DMEM 8h	D2	23.47	22.3	22.885		29.31	28.89	29.1
AntimiR-320-3p 1 8h	A2	22.37	21.38	21.875		28.54	27.86	28.2
AntimiR-320-3p 2 8h	A3	23.16	22.13	22.645		28.69	27.71	28.2
miR-320-3p 1 8h	M2	23.5	22.9	23.2		29.45	28.81	29.13
miR-320-3p 2 8h	M3	23.73	22.61	23.17		28.96	28.18	28.57
DMEM 12h	D3	23.67	22.22	22.945		29.29	28.45	28.87
AntimiR-320-3p 12h	A4	24.44	23.29	23.865		29.63	29.01	29.32
miR-320-3p 12h	M4	23.45	22.57	23.01		29.86	29.08	29.47
12h	T12	24.01	23.45	23.73		32.04	31.45	31.745
DMEM 16h	D4	23.56	22.59	23.075		31.38	29.88	30.63
AntimiR-320-3p 16h	A5	23.56	22.88	23.22		30.08	29.47	29.775
miR-320-3p 16h	M5	23.28	22.45	22.865		29.19	28.93	29.06
DMEM 20h	D5	23.45	22.53	22.99		29.66	27.89	28.775
AntimiR-320-3p 1 20h	A6	23.61	22.89	23.25		29.94	29.4	29.67
AntimiR-320-3p 2 20h	A7	23.62	22.48	23.05		29.48	28.4	28.94
miR-320-3p 1 20h	M6	23.68	23.83	23.755		30.06	29.17	29.615
miR-320-3p 2 20h	M7	24.23	24.09	24.16		30.26	29.44	29.85
DMEM 24h	D6	24.11	23.26	23.685		29.41	28.59	29
AntimiR-320-3p 24h	A8	24.08	23.27	23.675		28.97	28.11	28.54
miR-320-3p 24h	M8	24.35	23.53	23.94		30.19	29.48	29.835

## Sheet: raw-data-liver
liver		MiR-320				let-7d
		Cq	Cq	mCq		Cq	Cq	mCq
0h	T0	29.57	29.43	29.5		27.73	27.3	27.515
DMEM 4h	D1	29.05	29.07	29.06		27.56	27.19	27.375
AntimiR-320-3p 4h	A1	29.82	29.84	29.83		27.93	27.76	27.845
miR-320-3p 4h	M1	28.98	29.08	29.03		26.78	26.44	26.61
DMEM 8h	D2	28.9	29.15	29.025		27.42	26.38	26.9
AntimiR-320-3p 1 8h	A2	29.27	29.63	29.45		27.42	27.5	27.46
AntimiR-320-3p 2 8h	A3	29.1	29.52	29.31		27.83	27.59	27.71
miR-320-3p 1 8h	M2	29.18	29.24	29.21		28.1	27.77	27.935
miR-320-3p 2 8h	M3	28.57	28.44	28.505		26.88	26.43	26.655
DMEM 12h	D3	28.64	29.01	28.825		28.5	27.36	27.93
AntimiR-320-3p 12h	A4	28.49	28.77	28.63		27.61	26.46	27.035
miR-320-3p 12h	M4	27.82	27.51	27.665		27.85	26.62	27.235
12h	T12	28.59	28.17	28.38		27	27.49	27.245
DMEM 16h	D4	28.41	28.31	28.36		27.44	27.83	27.635
AntimiR-320-3p 16h	A5	28.2	28.19	28.195		27.7	27.29	27.495
miR-320-3p 16h	M5	27.99	27.51	27.75		27.45	26.97	27.21
DMEM 20h	D5	28.02	28.07	28.045		27.38	26.71	27.045
AntimiR-320-3p 1 20h	A6	27.91	27.78	27.845		27.88	26.87	27.375
AntimiR-320-3p 2 20h	A7	28.03	28.15	28.09		27.54	26.7	27.12
miR-320-3p 1 20h	M6	27.92	27.96	27.94		27.31	27.52	27.415
miR-320-3p 2 20h	M7	29.72	28.23	28.23		27.32	26.74	27.03
DMEM 24h	D6	27.94	27.93	27.935		27.8	27.38	27.59
AntimiR-320-3p 24h	A8	28.2	27.87	28.035		27.43	26.37	26.9
miR-320-3p 24h	M8	28.34	27.73	28.035		26.99	26.6	26.795
		let-7g				mir-146b
		Cq	Cq	mCq		Cq	Cq	mCq
0h	T0	25.86	26.44	26.15		33.64	33.43	33.535
DMEM 4h	D1	26.42	26.68	26.55		34.97	33.44	34.205
AntimiR-320-3p 4h	A1	26.24	26.66	26.45		34.5	35.13	34.815
miR-320-3p 4h	M1	25.91	26.3	26.105		34.29	34.3	34.295
DMEM 8h	D2	25.49	25.49	25.49		34.66	34.25	34.455
AntimiR-320-3p 1 8h	A2	26.11	26.31	26.21		35.28	34.16	34.72
AntimiR-320-3p 2 8h	A3	25.44	26.48	25.96		33.99	33.84	33.915
miR-320-3p 1 8h	M2	26.17	26.05	26.11		34.18	34.25	34.215
miR-320-3p 2 8h	M3	25.92	26.15	26.035		34.16	34.24	34.2
DMEM 12h	D3	26.72	26.54	26.63		35.85	34.86	35.355
AntimiR-320-3p 12h	A4	26.3	25.89	26.095		34.92	34.84	34.88
miR-320-3p 12h	M4	26.05	25.58	25.815		34.73	33.47	34.1
12h	T12	26.45	26.26	26.355		34.35	33.68	34.015
DMEM 16h	D4	26.62	26.72	26.67		34.88	34.46	34.67
AntimiR-320-3p 16h	A5	27.14	27.69	27.415		34.55	34.1	34.325
miR-320-3p 16h	M5	26.19	26.18	26.185		35.06	33.98	34.52
DMEM 20h	D5	26.01	26.84	26.425		34.06	34.41	34.235
AntimiR-320-3p 1 20h	A6	25.76	26.99	26.375		34.77	34.87	34.82
AntimiR-320-3p 2 20h	A7	26.23	26.76	26.495		34.34	34.02	34.18
miR-320-3p 1 20h	M6	26.16	26.73	26.445		34.39	33.57	33.98
miR-320-3p 2 20h	M7	26.11	25.81	25.96		34.47	33.52	33.995
DMEM 24h	D6	26.31	25.89	26.1		34.08	33.61	33.845
AntimiR-320-3p 24h	A8	26.2	25.72	25.96		33.63	33.23	33.43
miR-320-3p 24h	M8	26.01	25.52	25.765		33.51	34.35	33.93

## Sheet: raw-data-small intestine
small intestine		MiR-320				let-7d
		Cq	Cq	mCq		Cq	Cq	mCq
0h	T0	28.24	29.61	28.925		26.57	27.13	26.85
DMEM 4h	D1	28.48	29.88	29.18		27.29	27.91	27.6
AntimiR-320-3p 4h	A1	28.89	31.07	29.98		26.75	27.85	27.3
miR-320-3p 4h	M1	20.04	21.98	21.01		26.28	27.64	26.96
DMEM 8h	D2	28.41	28.59	28.5		27.12	27.63	27.375
AntimiR-320-3p 1 8h	A2	28.29	28.7	28.495		27.4	28.12	27.76
AntimiR-320-3p 2 8h	A3	28.45	28.14	28.295		26.99	27.31	27.15
miR-320-3p 1 8h	M2	28.06	28.31	28.185		26.67	26.9	26.785
miR-320-3p 2 8h	M3	28.29	28.49	28.39		27.09	27.98	27.535
DMEM 12h	D3	28.62	28.52	28.57		27.97	27.54	27.755
AntimiR-320-3p 12h	A4	28.55	29.07	28.81		27.22	27.29	27.255
miR-320-3p 12h	M4	29.21	29.63	29.42		30.13	28.41	29.27
12h	T12	28.58	29.53	29.055		26.8	28.26	27.53
DMEM 16h	D4	29.1	29.51	29.305		26.45	27.87	27.16
AntimiR-320-3p 16h	A5	29.69	30.23	29.96		26.47	27.69	27.08
miR-320-3p 16h	M5	25.1	25.21	25.155		26.82	28.54	27.68
DMEM 20h	D5	28.96	29.78	29.37		27.18	28.22	27.7
AntimiR-320-3p 1 20h	A6	28.82	29.18	29		26.55	28.47	27.51
AntimiR-320-3p 2 20h	A7	29.7	29.81	29.755		27.16	28.77	27.965
miR-320-3p 1 20h	M6	28.74	29.4	29.07		27.16	27.92	27.54
miR-320-3p 2 20h	M7	28.18	28.11	28.145		26.7	26.89	26.795
DMEM 24h	D6	28.53	29.12	28.825		26.5	28.04	27.27
AntimiR-320-3p 24h	A8	29.24	28.82	29.03		26.02	27.52	26.77
miR-320-3p 24h	M8	28.85	28.71	28.78		26.21	26.72	26.465
		let-7g				mir-146b
		Cq	Cq	mCq		Cq	Cq	mCq
0h	T0	25.18	25.51	25.345		31.53	31.33	31.43
DMEM 4h	D1	26.33	26.8	26.565		31.04	30.55	30.795
AntimiR-320-3p 4h	A1	25.65	26.45	26.05		30.08	30.44	30.26
miR-320-3p 4h	M1	26.17	26.38	26.275		30.3	31.31	30.805
DMEM 8h	D2	26.3	27.47	26.885		30.29	30.5	30.395
AntimiR-320-3p 1 8h	A2	26.65	27.03	26.84		30.66	31.23	30.945
AntimiR-320-3p 2 8h	A3	25.58	25.85	25.715		30.16	31.09	30.625
miR-320-3p 1 8h	M2	25.95	26.41	26.18		30.76	31.14	30.95
miR-320-3p 2 8h	M3	26.39	26.33	26.36		30.2	30.28	30.24
DMEM 12h	D3	26.42	26.3	26.36		30.55	29.29	29.92
AntimiR-320-3p 12h	A4	26.51	26.28	26.395		30.02	30.27	30.145
miR-320-3p 12h	M4	26.56	27.09	26.825		30.15	30.38	30.265
12h	T12	26.62	27.15	26.885		29.15	29.2	29.175
DMEM 16h	D4	26.62	27.85	27.235		29.1	29.2	29.15
AntimiR-320-3p 16h	A5	26.44	26.57	26.505		29.11	29.38	29.245
miR-320-3p 16h	M5	26.28	26.71	26.495		28.67	28.91	28.79
DMEM 20h	D5	27.07	27.52	27.295		28.7	29.16	28.93
AntimiR-320-3p 1 20h	A6	26.07	26.15	26.11		28.17	28.4	28.285
AntimiR-320-3p 2 20h	A7	26.38	26.96	26.67		28.38	29.08	28.73
miR-320-3p 1 20h	M6	26.1	26.7	26.4		29.17	28.86	29.015
miR-320-3p 2 20h	M7	26.9	27.2	27.05		29.81	30.07	29.94
DMEM 24h	D6	25.39	25.74	25.565		28.26	28.6	28.43
AntimiR-320-3p 24h	A8	26.64	26.27	26.455		28.9	29.16	29.03
miR-320-3p 24h	M8	26.48	27.41	26.945		28.52	29.11	28.815

## Sheet: raw-data-plasma
plasma		MiR-320				let-7d
		Cq	Cq	mCq		Cq	Cq	mCq
0h	T0	25.85	27.2	26.38		28.59	29.03	28.81
DMEM 4h	D1	25.17	25.87	25.8133		27.86	28.84	28.35
AntimiR-320-3p 4h	A1	23.82	25.04	24.2267		26.08	26.22	26.15
miR-320-3p 4h	M1	23.97	25.23	24.6633		26.73	26.67	26.7
DMEM 8h	D2	26.32	27.38	26.9325		30.47	30.12	30.295
AntimiR-320-3p 1 8h	A2	26.46	28.31	27.4		28.35	29.48	28.915
AntimiR-320-3p 2 8h	A3	23.97	26.12	24.75		25.12	26.61	25.865
miR-320-3p 1 8h	M2	24.7	26.34	25.3467		26.87	28.15	27.51
miR-320-3p 2 8h	M3	22.07	23.08	22.47		26.91	27.26	27.085
DMEM 12h	D3	26.14	27.98	26.9425		30.07	30.62	30.345
AntimiR-320-3p 12h	A4	28	30.42	28.7367		30.4	31.68	31.04
miR-320-3p 12h	M4	20.29	20.99	20.48		29.54	28.96	29.25
12h	T12	24.06	24.49	24.2333		25.66	26.84	26.25
DMEM 16h	D4	23.59	24.62	23.9133		25.93	25.82	25.875
AntimiR-320-3p 16h	A5	24.29	25.3	24.5967		30.29	30.33	30.31
miR-320-3p 16h	M5	25.17	25.25	25.16		30.58	30.39	30.485
DMEM 20h	D5	24.6	24.16	24.3567		27.31	26.83	27.07
AntimiR-320-3p 1 20h	A6	26.15	27.17	26.4233		28.22	28.82	28.52
AntimiR-320-3p 2 20h	A7	25.16	26.11	25.48		27.29	27.94	27.615
miR-320-3p 1 20h	M6	23.6	24.49	23.9833		27.78	28.28	28.03
miR-320-3p 2 20h	M7	23.62	25.36	24.3033		26.22	26.4	26.31
DMEM 24h	D6	25.79	28.75	26.8933		28.35	28.67	28.51
AntimiR-320-3p 24h	A8	24.01	25.92	24.67		27.18	27.28	27.23
miR-320-3p 24h	M8	25.71	27.51	26.2367		29.97	29.72	29.845
		let-7g				mir-146b
		Cq	Cq	mCq		Cq	Cq	mCq
0h	T0	29.68	29.78	29.73		32.34	32.46	32.4
DMEM 4h	D1	28.7	28.2	28.45		31.94	32.2	32.07
AntimiR-320-3p 4h	A1	27.07	27.39	27.23		30.12	30.57	30.345
miR-320-3p 4h	M1	27.87	25.71	26.79		31.77	31.63	31.7
DMEM 8h	D2	30.66	30.3	30.48		34.13	34.68	34.405
AntimiR-320-3p 1 8h	A2	29.2	28.85	29.025		32.14	33.19	32.665
AntimiR-320-3p 2 8h	A3	25.78	24.29	25.035		29.19	29.02	29.105
miR-320-3p 1 8h	M2	35.55	27.73	31.64		31.11	31.46	31.285
miR-320-3p 2 8h	M3	26.35	27.18	26.765		30.49	30.47	30.48
DMEM 12h	D3	30.1	30.27	30.185		33.02	33.34	33.18
AntimiR-320-3p 12h	A4	31.2	30.99	31.095		33.83	34.32	34.075
miR-320-3p 12h	M4	28.03	27.54	27.785		30.6	30.46	30.53
12h	T12	26.82	26.73	26.775		31.11	30.99	31.05
DMEM 16h	D4	26.23	26.01	26.12		28.98	30.19	29.585
AntimiR-320-3p 16h	A5	28.09	27.86	27.975		31.87	32.08	31.975
miR-320-3p 16h	M5	29.78	29.62	29.7		33.86	33.73	33.795
DMEM 20h	D5	27.39	27.54	27.465		31.47	31.86	31.665
AntimiR-320-3p 1 20h	A6	30.7	30.74	30.72		32.79	32.63	32.71
AntimiR-320-3p 2 20h	A7	28.04	27.68	27.86		31.75	32.04	31.895
miR-320-3p 1 20h	M6	28.17	28.03	28.1		33	33.1	33.05
miR-320-3p 2 20h	M7	25.35	24.32	24.835		30.84	30.52	30.68
DMEM 24h	D6	28.71	27.26	27.985		33.2	32.35	32.775
AntimiR-320-3p 24h	A8	26.87	26.12	26.495		31.45	30.72	31.085
miR-320-3p 24h	M8	29.37	29.78	29.575		34.16	33.62	33.89

## Sheet: raw-data-adipose tissue
adipose tissue		MiR-320				let-7d
		Cq	Cq	mCq		Cq	Cq	mCq
0h	T0	29.61	29.75	29.68		28.06	28.59	28.325
DMEM 4h	D1	28.73	30.36	29.545		27.19	28.2	27.695
AntimiR-320-3p 4h	A1	28.93	30.68	29.805		28.07	29.02	28.545
miR-320-3p 4h	M1	27.77	28.57	28.17		26	27.57	26.785
DMEM 8h	D2	28.72	27.92	28.32		26.15	27.7	26.925
AntimiR-320-3p 1 8h	A2	28.2	29.43	28.815		27.03	28.38	27.705
AntimiR-320-3p 2 8h	A3	28.23	28.74	28.485		26.69	28.26	27.475
miR-320-3p 1 8h	M2	29.07	29.62	29.345		27.26	27.67	27.465
miR-320-3p 2 8h	M3	28.51	28.7	28.605		27.84	28.34	28.09
DMEM 12h	D3	26.94	28.09	27.515		26.76	27.41	27.085
AntimiR-320-3p 12h	A4	28.07	27.26	27.665		26.55	28.03	27.29
miR-320-3p 12h	M4	27.91	28.67	28.29		27.16	28.62	27.89
12h	T12	28.38	28.78	28.58		28.52	29.69	29.105
DMEM 16h	D4	28.04	28.37	28.205		27.35	28.45	27.9
AntimiR-320-3p 16h	A5	27.9	28.17	28.035		26.78	27.97	27.375
miR-320-3p 16h	M5	26.3	27.4	26.85		26.59	27.63	27.11
DMEM 20h	D5	27.29	28.72	28.005		27.12	28.51	27.815
AntimiR-320-3p 1 20h	A6	28.53	28.5	28.515		26.59	27.76	27.175
AntimiR-320-3p 2 20h	A7	27.24	28.17	27.705		27.01	28.05	27.53
miR-320-3p 1 20h	M6	27.46	28.04	27.75		27.99	29.23	28.61
miR-320-3p 2 20h	M7	27.78	28.18	27.98		26.92	28.63	27.775
DMEM 24h	D6	27	28.83	27.915		26.45	27.61	27.03
AntimiR-320-3p 24h	A8	27.83	28.68	28.255		26.73	28.12	27.425
miR-320-3p 24h	M8	27.36	28.44	27.9		26.53	28.08	27.305
		let-7g				mir-146b
		Cq	Cq	mCq		Cq	Cq	mCq
0h	T0	26.95	27.4	27.175
DMEM 4h	D1	25.96	27.28	26.62
AntimiR-320-3p 4h	A1	25.65	27.28	26.465
miR-320-3p 4h	M1	25.3	26.55	25.925
DMEM 8h	D2	25.84	26.02	25.93
AntimiR-320-3p 1 8h	A2	25.54	26.45	25.995
AntimiR-320-3p 2 8h	A3	26.47	27.41	26.94
miR-320-3p 1 8h	M2	27.17	27.53	27.35
miR-320-3p 2 8h	M3	26.61	27.35	26.98
DMEM 12h	D3	26.25	27.48	26.865
AntimiR-320-3p 12h	A4	26.19	27.82	27.005
miR-320-3p 12h	M4	26.3	27.4	26.85
12h	T12	29.73	31.24	30.485
DMEM 16h	D4	27.16	27.88	27.52
AntimiR-320-3p 16h	A5	26.19	27.77	26.98
miR-320-3p 16h	M5	26.1	27.4	26.75
DMEM 20h	D5	26.65	27.85	27.25
AntimiR-320-3p 1 20h	A6	26.21	27.78	26.995
AntimiR-320-3p 2 20h	A7	26.14	27.58	26.86
miR-320-3p 1 20h	M6	26.44	28.13	27.285
miR-320-3p 2 20h	M7	26.21	27.02	26.615
DMEM 24h	D6	26.15	27.77	26.96
AntimiR-320-3p 24h	A8	25.77	26.98	26.375
miR-320-3p 24h	M8	26.82	28.62	27.72
